# Supplementary material for: Participatory System Mapping of a Hospice Care System With Hospice Stakeholders: Hybrid Design Workshop Study
Source: J Particip Med. 2026 Jul 24;18:e69746. doi: 10.2196/69746 (PMC13399969; doi:10.2196/69746)
Supplement: Multimedia Appendix 1 [file jopm-v18-e69746-s001.xlsx]

## Sheet: Sheet1
PEoLC expansion - Dimension	Conventional remit	Expanded remit
Stakeholders	The Holistic Patient: Treating the “total pain” of a patient, this includes physical, emotional and spiritual pain.	The Networked Patient: Patient and Family sharing different centres, support for caregivers and communities [7,15,16,70]
	Terminal Cancer	All chronic and progressive life-threatening illnesses
	Multidisciplinary team: doctors, nurses, social workers and chaplains [71]	Networked interdisciplinary system of care; specialist and complementary teams supporting the care and operation of the multidisciplinary team, in-person and digitally, as part of regional networks and communities[72,73]
Technology	Treatment-focused: Technology use and innovation in healthcare predominantly treatment-focused [74,75] with no comprehensive separate account of the historical evolution of technological use in PEoLC	Integrated across all areas of the system and human life: Digital Health, patient self-management through smart sensor technologies, remote health consultations with telemedicine, supporting the coordination of the work processes, patient-centred care and communication, and AI to predict survival, classify pain severity, identify quality indicators [9–11,76–78]
Services	To relieve a person of ‘total pain’, as the aim and a holistic approach including physical symptoms, mental distress, social problems, and emotional difficulties as reported by patient’s experience [71]	To care for those at any stage of any life-limiting illness as the aim, with the provision of care guided under the key principles including comprehensive, integrated, and quality care with universal access provided with values of compassion and commitment [79]
	Clinical care, teaching, and research	Integrated care, legal and financial advice, physiotherapy, arts therapies, hairdressing, social spaces
Environments	Primarily Hospice, although not intentionally [80]	Hospice/hospital/primary care clinics/community settings; patient home/care home/community health setting [81].
	One Hospice in 1967	193 specialist in-patient units; 295 home care services; 314 hospital-based services; 234 day care services; and 314 bereavement support services in England, Wales and Northern Ireland in 2006 [82].
Values	Founded as a specialist service	Recognised as a human right under the right to health by WHO, with barriers to enactment [83–85]. A legal responsibility for the integrated care boards of England to provide palliative care to its population since 2022 [62].
