# Supplementary material for: Participatory System Mapping of a Hospice Care System With Hospice Stakeholders: Hybrid Design Workshop Study
Source: J Particip Med. 2026 Jul 24;18:e69746. doi: 10.2196/69746 (PMC13399969; doi:10.2196/69746)
Supplement: Multimedia Appendix 4 [file jopm-v18-e69746-s004.xlsx]

## Sheet: Sheet1
Variable	Out-degree	In-degree	Betweenness	Closeness
Advanced Care Planning	8	0	0	0.22
Feeling Supported	7	2	0.04	0.21
Relationships with External Stakeholders	6	2	0.13	0.23
Relationship with Community Organisations	6	1	0.02	0.23
MC Funding	5	3	0.1	0.17
Cleanliness	5	0	0	0.18
Death Acceptance Culture	5	1	0.01	0.18
Communication	5	3	0.05	0.2
Hospice Experience Quality (Central variable)	5	6	0.23	0.19
Fundraising	4	4	0.19	0.2
Training + Networking	4	3	0.1	0.19
Support from National MC Team	4	0	0	0.19
Staff Wellbeing	4	9	0.08	0.18
Pay	3	1	0.05	0.16
Outreach Services	3	3	0.05	0.12
Government Funding for Patients & Caregivers	3	0	0	0.18
Signposting to other services	3	2	0.09	0.21
Ability to meet diverse religious needs	3	2	0.14	0.17
Calm Atmosphere	3	0	0	0.16
Comfort in the Environment	3	3	0.01	0.14
Enthusiasm	3	2	0.06	0.16
Food Quality	3	0	0	0.18
Being treated like a Human	3	1	0.01	0.16
Holistic Care	3	6	0.01	0.14
Understanding Staff Roles	3	1	0.03	0.19
Integration	3	2	0.06	0.14
Staffing Levels	2	4	0.02	0.15
Resources for visitors	2	1	0	0.17
Policy & Management Stability	2	0	0	0.14
Patient Choice	2	4	0.02	0.13
Specialist Ambulatory Clinics	2	0	0	0.13
Transport Options	2	0	0	0.13
Nurse-Led Services	2	2	0.05	0.14
Volunteer Levels	2	5	0.04	0.15
Community Care	2	1	0.01	0.09
Proximity to Diverse Communities	2	1	0	0.12
Relationship with External Healthcare Organisation	2	0	0	0.13
Staff Expertise	2	0	0	0.14
Relative Experience (friends + family)	2	7	0.08	0.15
Spiritual Care	2	0	0	0.14
IT to desired levels	2	0	0	0.14
Clinical Environment	2	0	0	0.13
Quality of Hospice facilities	2	2	0.01	0.13
Variation of roles	1	0	0	0.12
Poverty levels	1	0	0	0.11
Car Park Size	1	0	0	0.11
Recruitment	1	0	0	0.11
Information	1	4	0.02	0.1
Activities	1	0	0	0.12
Grief and Bereavement Care	1	2	0.01	0.11
Research + Development	1	2	0.06	0.14
Collaboration	1	1	0.07	0.12
Accessibility	1	5	0.03	0.12
Duplication	1	1	0.03	0.14
Information Technologies	1	2	0.01	0.14
Public Health	1	3	0.02	0.12
Inclusive Hospice facilities	1	0	0	0.11
Legacy Making	1	1	0	0.1
Desired level of staff	1	0	0	0.12
Efficiency of Building	1	0	0	0.11
Honesty	1	0	0	0.13
Staff Confidence	1	7	0.03	0.13
Grief and Bereavement	1	4	0.14	0.13
Person-Centred Care	1	2	0.01	0.1
Professional Emotional Distance	1	0	0	0.14
Patient Choice at a desired level	1	0	0	0.11
Rewards and Recognition	1	0	0	0.14
Shared Knowledge & Skills	1	1	0	0.13
Hospice Stereotypes (Current)	1	6	0.01	0.12
Information at Desired Level	1	0	0	0.09
Feeling Reassured	1	1	0	0.12
Quality of Life	1	6	0.04	0.11
Levels of Trust	1	2	0.01	0.14
Reliability	1	1	0.01	0.12
Homeliness	1	1	0	0.11
Patient Experience	1	20	0.11	0.14
Reputation	1	2	0	0.14
Carer Experience	1	4	0.11	0.16
Diverse Community Reach	0	1	0	0
Staff Retention	0	1	0	0
Hospital Admissions	0	6	0	0
Volunteer Testimony	0	1	0	0
Care Safety	0	4	0	0
Job Security	0	1	0	0
