# Supplementary material for: Participatory System Mapping of a Hospice Care System With Hospice Stakeholders: Hybrid Design Workshop Study
Source: J Particip Med. 2026 Jul 24;18:e69746. doi: 10.2196/69746 (PMC13399969; doi:10.2196/69746)
Supplement: Multimedia Appendix 5 [file jopm-v18-e69746-s005.xlsx]

## Sheet: Sheet1
Dimensions	Strengths	Challenges
Engagement and Format	Good researcher-participant relationship was key to recruitment levels. Voluntary participation may have led to more open and honest responses. Face-to-face interactions improved recruitment for scheduled but flexible individual/small group engagements. Structured approach with gatekeepers facilitated patient involvement presenting study information both orally and in written format.	Hospice time constraints limited participation, particularly for non-managerial patient-facing staff. Passive approaches to recruitment (e.g., posters and emails) were ineffective in Hospice as an informationally and visually dense space. Large group collective mapping was unfeasible, instead iterative building with diverse stakeholders was required.
Data Quality and Granularity	Enabled capturing complex system dynamics from diverse stakeholder perspectives. Use of online tools (Kumu.io) allowed for focused examination of specific variables and connections.	Growing complexity of the map sometimes hindered legibility and engagement. Potentially reaching a false saturation point due to illegibility and extreme granularity complexity.
Flexibility and Accessibility	Hybrid asynchronous approach accommodated various participant preferences and constraints. Online platforms broadened participation to off-site stakeholders.	Novel or complex tasks required researcher guidance, suggesting face-to-face interactions might be more suitable for certain activities.
Spatial Considerations	Private research space allowed for ongoing display of the system map. Online spaces facilitated remote participation and focused exploration. Going to where patients regularly were proved more effective than separate accessible spaces.	Physical public spaces or high traffic areas (e.g., waiting rooms) were not effective for asynchronous engagement.
Time Management	1-hour sessions were feasible for most participants. Asynchronous activities allowed for wider representation.	Unpredictable nature of the hospice environment required flexibility in scheduling.
Ethical Considerations	Two-step confirmation process ensured ongoing consent. Gatekeeper involvement protected vulnerable participants.	Power dynamics between researcher and participants required careful management.
