# Supplementary material for: Participatory System Mapping of a Hospice Care System With Hospice Stakeholders: Hybrid Design Workshop Study
Source: J Particip Med. 2026 Jul 24;18:e69746. doi: 10.2196/69746 (PMC13399969; doi:10.2196/69746)
Supplement: Multimedia Appendix 6 [file jopm-v18-e69746-s006.xlsx]

## Sheet: Sheet1
Alternative Comparable Methods	Comparative Strengths	Comparative Weaknesses
Interviews	Participants validated mapping as an ongoing process, removing part of the researcher bias. Timing of construction is reduced. Develops a collective understanding using participants’ words and language.	Depth and nuance present in the map that could lead to greater insights.
Group Model Building	Allows for participants to asynchronously engage in a workshop, potentially increasing overall engagement and insight. Reduced interpersonal power dynamics when collectively building the map.	As part of a larger group working together, it may have prompted greater insight from discussions presenting tensions between definitions and causal interrelationships producing a more consensual map.
Rich Picture Mapping	A uniform language will be more easily understood by new participants adding to the map. Clearer systemic application of the outcomes of mapping.	Not all variables may be adequately expressed or explored through a more confined way to create.
